# Supplementary material for: Genome-Wide Identification and Expression of Xenopus F-Box Family of Proteins
Source: PLoS One. 2015 Sep 1;10(9):e0136929. doi: 10.1371/journal.pone.0136929 (PMC4556705; doi:10.1371/journal.pone.0136929)
Supplement: S2 Table — (XLSX) [file pone.0136929.s004.xlsx]

## Sheet: Primers used in RT-PCR
F-box gene	Forward Primer (5'-to3')	Reverse Primer (5'-to-3')
Fbxl1	GAAACATCTTCAGGAGATCTC	CAATGCCAAATACACTCAGAC
Fbxl3	ACTCTAGACTGACAACAGTCG	TGGATTCTCACTCACAACGTC
Fbxl4	N/A	N/A
Fbxl5	GGTATTGCGAGAAGCTCTCC	GACAGTATTCCAGCATCTGAC
Fbxl7	TCTGCACCTTTGTGCTCATC	GCCTCATTAGAGATGTTGTAGC
Fbxl8	TCACAAGTATGCCAGTACTGG	TCAGAGATTGCAGAGACATGC
Fbxl10	TGTCATGCTGATGGAATGCTC	CATGTTCTGCAGATTCTCATAC
Fbxl11	GTAAAGCCAAGCCAAAGACAG	GCTGGTGCTGAAGCTTATCC
Fbxl12	GGTTGATCATGGATAAGACAC	TCAAGGTTACATGTGATACCG
Fbxl13	AAGGAGACTGTAAGCAGCTG	TTGCTTTCCCTGGACATTCC
Fbxl14	GACGCTCAATCTGAGTCTGTGC	TGATGTATCAGTCACAAGAGTC
Fbxl15	GTAATGGTCCATTCGAGTCAG	CTGTAGTAGTAGCAGCTCTAG
Fbx16	CAATATGTGAGCCTGAAGAGG	ATGGCATTGTGGACAGGTAAC
Fbxl17	GACAAGTAGCACCTTATGCAG	CATCTGTATAAGTGCTTCATCG
Fbxl18	TTGCAGAGTGGGGATGACAC	GCTGTCCAGAGTCAAAGCCT
Fbxl19	AAGGATAAGCTTCAGCCCAG	TGTTGGTCCAACTCAAGTCG
Fbxl20	AGGCCTGAGAGACTGAGAAG	ATCTTCTCCAGCTCATGACAG
Fbxl21	TCTACTGCTAGGCCAAGCTTC	AGCTATGCGGATCAACTCTTC
Fbxl22	GCACAGTTGCTTGCACACTC	GCGCCATTCCTAGCATCATG
Fbxl23	ATCCTTCTGGACATATTCACG	TGTGCATTCTCACTTGGCTTG
Fbxo1	CAGCTACGTGATTATGCAGC	ATCAGTGGTGGAATCCTGAC
Fbxo2	TAAAAGGGAGTCGGCGAACC	TTCCAGCCATCTCCTCCGTA
Fbxo3	AGTTGCAGCCTTGTCAATCGG	GCCTTGTCATGTTCATACCTG
Fbxo4	ATGCAGACAGAGCCTCGATTC	TACCAGCAGTGGTCTCTTCAG
Fbxo5	ACAGATGATCTGCCTGTACAC	AGATGGCACGATGAAGGTAG
Fbxo6/44	CTTCCAGAAGATGCTCTACTG	ACTGAATGACGTTACTTCCGG
Fbxo7	AAAGTGATAGTGACGCGTCATG	AAGCAGAGGATACGCCACTTG
Fbxo8	AAGAACTGTCAGTGCTCTACC	ACCACTGGTTCTAGAACCTAG
Fbxo9	GGATGTCTGAACTCACACCAG	CTTTCCAGGAACATCTGCCTC
Fbxo10	N/A	N/A
Fbxo11	CGCCTATGTTGGATACATGAC	GCTTCCAGTTCGTATCTGTAC
Fbxo15	N/A	N/A
Fbxo16	TCTATAGTAACGTGCTGTGC	TAATAGTGAGTGAATGAGGTG
Fbxo17/27	CTACATTATGGATGCTTCCAAC	ATGGTTGTCCATGAGATCTTC
Fbxo18	TTTCCAAGGGAACTCCTCCAG	GGATGTCACTAACTGTGCCAG
Fbxo21	GTCCTGGACATTCTGCAGAAC	TTTCCTGTAGTAGCAGGACCG
Fbxo22	ATGCAAGTGTGATCATGTCCC	TTCAAGTGTCCCGGTGTATTG
Fbxo24	GAATGAAGCGCTTGTGTCGG	TCCAGTTGGCCGTTTTCACT
Fbxo28	TGAACTACGATGAGATCAGTC	TGAATTGAATCTGCACAGAGG
Fbxo30	ATGAGGGATGTGTGTGCCAG	TGTTTGTGCAGTCGGAGTGT
Fbxo31	ATGTCTGGAGGAAGACAAGAG	TGTTCTTCACTCTACTAGGAG
Fbxo32	N/A	N/A
Fbxo33	CTGAGCAGTGTCAGGAATAAC	GAGCAACTCTATGTCCATGAC
Fbxo34	AGTGGCTCTCAACAGGACAAC	TGTACACGTGCATGATTCTGG
Fbxo36	AAATGAATTCCGAGGAGCCAG	TTTCCCATAATGCTCTGCAGG
Fbxo38	GGAAATCGGTAAAGCCGTGC	AGGAGGTTTGGGCAAGACTG
Fbxo40	AGTGCTACATACACTCAGCAC	ATGTCAGTTCTCTCAGGTGTC
Fbxo41	N/A	N/A
Fbxo42	CTACTACATATGCACCAGAGC	CAGTTCATGCTCTGATACAGC
Fbxo43	GTTCCTGTGCTAAGTTCTGC	AGGTAGACGACATACTTCATC
Fbxo45	AGAGTGATCTTGGATATGGAAG	CCTAGACGTGACACTATTCAG
Fbxo46	TCAGATAGCACTTGTCTCTCC	GTAGAAGTCACAGTGGAACAG
Fbxo47	N/A	N/A
Fbxo48	CGCTACTGAACAACGTGAC	TCTAATGTGGCTAAACCTCCC
Fbxo49	TGTCATGCTGATGGAATGCTC	CATGTTCTGCAGATTCTCATAC
Fbxw1	ACACCTGATATCTCGAATGTG	GATGAGGATAGTGTCATCGTG
Fbxw2	TGAGACAGTGCAAGATACATC	ATGATTGTGCACTGCGTGAC
Fbxw4	TACCATTCAGACAGATGACAG	AATCGGACTGATATCGATCAG
Fbxw7	AGGTAATGCTTCATCCAGCC	ATGACGTGATCATCGTGACC
Fbxw8	CTCTGTGATGTTCATACATGC	ATTCTTTGGTCCCAGACAGAC
Fbxw9	TGCACATTCTGTCTCATCTGG	CATGGCTCCTGTACACATGTA
Fbxw10	N/A	N/A
Fbxw29	N/A	N/A
Fbxw30	TGTCAGTTAGCGGATGAGTTG	TCGGTTCCTAAGATGAGAATG
Fbxw31	GTCAGCTCAGGATCCATAAC	TATGATGCGAGAGCTGTGAC
Fbxw32	TGTACATAAGCTCCGCTACAG	CTTGCACTGGCTAACTACATG
Fbxw33	ACAGGCTCTACATCTCCATG	CTTGCACTGGCTAACTACATG
	N/A: Not analyzed due to absence of a homolog in X. laevis
